# Supplementary material for: Coexistence of Genetic Diseases Is a New Clinical Challenge: Three Unrelated Cases of Dual Diagnosis
Source: Genes (Basel). 2023 Feb 14;14(2):484. doi: 10.3390/genes14020484 (PMC9957527; doi:10.3390/genes14020484)
Supplement: Supplementary file 1 [file genes-14-00484-s001.zip]

Archive with 1 entries (1 files):
- genes-2191314-supplementary.pdf
